# Supplementary material for: Endopolyploidy Variation in Wild Barley Seeds across Environmental Gradients in Israel
Source: Genes (Basel). 2021 May 10;12(5):711. doi: 10.3390/genes12050711 (PMC8151103; doi:10.3390/genes12050711)
Supplement: Supplementary file 1 [file genes-12-00711-s001.zip]

Archive with 1 entries (1 files):
- genes-1166060-Suppl-update.pdf
